# Supplementary material for: Outcome of SARS-CoV-2-Infected Polish Patients with Chronic Lymphocytic Leukemia
Source: Cancers (Basel). 2022 Jan 22;14(3):558. doi: 10.3390/cancers14030558 (PMC8833688; doi:10.3390/cancers14030558)
Supplement: Supplementary file 1 [file cancers-14-00558-s001.zip]

Archive with 1 entries (1 files):
- COVID19 CLL supplementary information 22.01.2022.pdf
